# Supplementary material for: Immunomodulatory properties of chicken cathelicidin-2 investigated on an ileal explant culture
Source: Vet Res Commun. 2024 Jun 14;48(4):2527–35. doi: 10.1007/s11259-024-10428-7 (PMC11315780; doi:10.1007/s11259-024-10428-7)
Supplement: Supplementary file 1 — Supplementary Material 1 [file 11259_2024_10428_MOESM1_ESM.xlsx]

## Sheet: Munka1
Treatment	Sample	Metabolic activity (relative absorbance)	LDH activity (relative activity)	IL-6 (pg/mL)	CXCLi2 (pg/mL)	IL-2 (pg/mL)	IFN-γ (pg/mL)	IL-10 (pg/mL)	IFN-γ/IL-10 ratio
Control	1	151.923		741.075		22.4596	2.30806	1.70925	1.35033
Control	2	51.9231	142.899	30.9877	59.876	32.7249	2.30806
Control	3	21.1538	90.7245	50.9498	57.384	26.3036	2.30806	1.70925	1.35033
Control	4	128.846	79.1302	1560.65	56.396	35.9533	1.54708	2.53195	0.611023
Control	5	44.2308	98.2608	43.5799	53.472		0.82899	3.35464	0.247117
Control	6	201.923	88.9854			40.3626	1.54708	1.70925	0.90512
Cath-low	11		142.319	91.4376	76.652	28.3539	1.54708	1.70925	0.90512
Cath-low	12	75	149.856	30.9877	78.848	34.9386	1.54708	1.70925	0.90512
Cath-low	13	94.2308	135.942		78.296	32.6825	1.54708	1.70925	0.90512
Cath-low	14	109.615	89.5651	291.331	59.876	20.9077	1.54708	1.70925	0.90512
Cath-low	15	82.6923	101.739	185.86	74.48	30.5972	2.30806	2.53195	0.911576
Cath-low	16	125	104.058	183.573	67.564	37.0535	1.54708	1.70925	0.90512
Cath-medium	21	51.9231	105.217		59.876	32.7249	1.54708	1.70925	0.90512
Cath-medium	22	90.3846	92.4637	2672.8	61.892	41.4976	3.06904	1.70925	1.79555
Cath-medium	23	232.692	98.8406	1730.84	71.256	32.811	1.54708	3.35464	0.461176
Cath-medium	24	309.615	75.6519	5354.57		37.169	1.54708	2.53195	0.611023
Cath-medium	25	98.0769			72.324	34.8579	1.54708	5.03786	0.30709
Cath-medium	26	255.769		2339.93	64.964	41.4627	1.54708	0.926953	1.66899
Cath-high	31	344.231	149.856	2809.98	76.108	48.1372	1.54708	1.70925	0.90512
Cath-high	32		122.029		70.724	57.1624	1.54708	0.926953	1.66899
Cath-high	33	309.615		3505.65	74.48	43.7434	0.82899	3.35464	0.247117
Cath-high	34	305.769	94.7825		95.976	34.878	1.54708	1.70925	0.90512
Cath-high	35	217.308	117.971	869.109	95.976	45.9069	0.110902	5.03786	0.0220136
Cath-high	36		146.377	516.963	103.752	57.1624	1.54708	0.144654	10.695
LTA	41	63.4615	164.928			45.9069	5.42454	0.0723271	75.0001
LTA	42	159.615	117.971	4157.27	64.964	45.9389	5.42454	0.144654	37.5
LTA	43	71.1538	81.449		67.04	47.0672	5.02609
LTA	44	263.462	75.0721	9189.91	71.256	52.6863	4.63049
LTA	45	113.462	82.0288	2700.34	76.108	52.6431	3.84976
LTA	46	121.154	88.4056	2154.07	68.084	37.169	4.63049	0.144654	32.0107
LTA+Cath-low	51	63.4615	123.189	2050.29	72.86	37.9274	5.03223	0.144654	34.788
LTA+Cath-low	52	109.615	133.044	5382.96	79.4	45.9389	5.42454	0.926953	5.85201
LTA+Cath-low	53	98.0769	91.884	1572.68	96.568		3.84976	1.70925	2.25231
LTA+Cath-low	54	105.769	109.855		66	45.9069	4.63049	3.35464	1.38032
LTA+Cath-low	55	128.846	104.638	349.261	69.136	51.5041	3.08878	0.144654	21.3529
LTA+Cath-low	56	101.923	104.638	680.905	63.424	37.0917	0.82899	0.0723271	11.4617
LTA+Cath-medium	61	59.6154	146.377	25.8073	77.2		2.30806	0.0723271	31.9114
LTA+Cath-medium	62	82.6923	133.624	1210.98	72.324		3.84976	0.144654	26.6136
LTA+Cath-medium	63	86.5385	66.9561	113.013	83.304	18.6862	7.35166	1.89076	3.88821
LTA+Cath-medium	64	140.385	90.1448	4736.9	84.996	6.84939	6.02675	3.23303	1.86412
LTA+Cath-medium	65	105.769	155.073	82.3029	83.864	6.84939	4.67876	0.548488	8.53029
LTA+Cath-medium	66	144.231	176.523	2387.97	67.564	6.84939	7.35166	0.548488	13.4035
LTA+Cath-high	71	101.923	122.029		80.508		6.02675	0.548488	10.9879
LTA+Cath-high	72	94.2308	120.29	351.804	74.48	6.84939	6.00367	1.89076	3.17527
LTA+Cath-high	73	105.769	106.377	37.1155		6.84939	4.67876	0.548488	8.53029
LTA+Cath-high	74	128.846	88.4056	82.3199	98.944		7.35166	3.23303	2.27392
LTA+Cath-high	75	82.6923	124.928	40.0889	100.736	18.992	8.67656	3.23303	2.68373
LTA+Cath-high	76	151.923	143.479		94.212	6.84939	4.67876	0.548488	8.53029
